# Supplementary material for: Molecular Effects of Chronic Exposure to Palmitate in Intestinal Organoids: A New Model to Study Obesity and Diabetes
Source: Int J Mol Sci. 2022 Jul 13;23(14):7751. doi: 10.3390/ijms23147751 (PMC9320247; doi:10.3390/ijms23147751)
Supplement: Supplementary file 1 [file ijms-23-07751-s001.zip]

Archive with 1 entries (1 files):
- ijms-1807642-supplementary.pdf
